# Supplementary material for: Silver Nanoparticle Effects on Antioxidant Response in Tobacco Are Modulated by Surface Coating
Source: Plants (Basel). 2022 Sep 15;11(18):2402. doi: 10.3390/plants11182402 (PMC9504990; doi:10.3390/plants11182402)
Supplement: Supplementary file 1 [file plants-11-02402-s001.zip]

Archive with 3 entries (3 files):
- Figure S1. AgNP-PVP localization.pdf
- Figure S2. AgNP-CTAB localization.pdf
- Table S1. AgNPs.pdf
